# Supplementary material for: Single-Time Gastroscopy in High-Risk Patients: Screening Effectiveness for Gastric Precancerous Conditions in a Low-To Moderate-Incidence Population
Source: J Clin Med. 2025 Sep 29;14(19):6910. doi: 10.3390/jcm14196910 (PMC12524409; doi:10.3390/jcm14196910)
Supplement: Supplementary file 1 [file jcm-14-06910-s001.zip]

Archive with 1 entries (1 files):
- jcm-3860006-supplementary.pdf
